# Supplementary material for: Longitudinally tracking personal physiomes for precision management of childhood epilepsy
Source: PLOS Digit Health. 2022 Dec 19;1(12):e0000161. doi: 10.1371/journal.pdig.0000161 (PMC9931296; doi:10.1371/journal.pdig.0000161)
Supplement: S1 Table — (XLSX) [file pdig.0000161.s002.xlsx]

## Sheet: Sheet1
ID	Patent name	Gender	Gender	Weight	Age at time of diagnosis	Start date	End date	Days of wearing	Total time of wearing device (hours)	Total time of seizure (hours)	Frequency of seizure (minutes per 24 hours)		In patient period	Patient described symptoms	EEG results
1	NN	女	F	6.5	0Y-6M-25D	2018.8.1	2018.8.8	8	126	3	0.571429
2	NN	女	F	33	10Y-6M-0D	2018.6.7	2018.6.9	3	55	16	6.98182
3	NN	男	M	20.5	6Y-5M-0D	2018.4.23	2018.5.2	10	161	49	7.30435
4	NN	女	F	24.5	6Y-2M-0D	2018.4.14	2018.4.16	3	59	15	6.10169		20180413-20180503	history of intermittent seizure for 4 years	视频脑电图：异常小儿脑电图：发作间期1、两侧中央颞顶区痫样放电，右中央区多见；2、NREM期放电指数约为80％发作期：不典型失神发作可能（患儿持续性双眼凝视同步EEG见广泛性2.5—3.5 c/s 棘慢复合波发放）。
5	NN	男	M	23	6Y-1M-0D	2018.4.9	2018.4.13	5	96	54	13.5		20180402-20180423	Seizure intermittent for 3 days	4.3无笔脑电图：轻—中度异常（两枕区较多阵发性δ活动）；4.3视频脑电图：异常小儿脑电图：两次局灶性发作伴意识障碍，其中一次伴头部右侧偏转（EEG示两侧额区起源可能）
6	NN	男	M	7	0Y-4M-16D	2018.7.6	2018.7.9	4	101	21	4.9901
7	NN	男	M	7	0Y-4M-16D	2018.7.6	2018.7.9	4	98	18	4.40816
8	NN	女	F	7.5	0Y-4M-26D	2018.3.27	2018.3.29	3	63	1	0.380952
9	NN	女	F	7.3	0Y-5M-30D	2018.8.1	2018.8.3	3	65	13	4.8
10	NN	男	M	-	0Y-4M-4D	2018.5.10	2018.5.21	12	208	50	5.76923
11	NN	男	M	26.5	12Y-9M-0D	2018.3.5	2018.3.8	4	70	74	25.3714
12	NN	女	F	6.3	0Y-3M-21D	2018.3.21	2018.3.23	3	56	10	4.28571
13	NN	女	F	7	0Y-3M-19D	2018.6.12	2018.6.21	9	169	27	3.83432
14	NN	女	F	7.5	0Y-4M-23D	2018.3.15	2018.3.20	6	123	193	37.6585
15	NN	男	M	-	2Y-6M-0D	2017.11.8	2017.11.12	5	111	0	0		20171001-20171008	Seizure intermittent for 1 month	视频脑电图（10.5）异常儿童脑电图：1、右中央区、右枕区痫样放电;2、背景活动异常（清醒期多量弥漫性持续性δ活动）;
16	NN	男	M	8.5	0Y-11M-0D	2017.10.10	2017.10.12	3	38	0	0
17	NN	男	M	7	0Y-4M-24D	2018.6.29	2018.7.3	5	105	0	0
18	NN	女	F	11.5	2Y-3M-0D	2017.11.14	2017.11.15	2	52	0	0		20171110-20171121	low fever 5 days, sleepness 4 days	视频脑电图：发作间期：多量高幅阵发性广泛性 δ活动，发作期：考虑为非癫痫性发作性事件。
19	NN	男	M	7.5	0Y-8M-21D	2018.3.9	2018.3.17	9	185	36	4.67027
20	NN	女	F	-	0Y-11M-4D	2017.11.14	2017.11.15	2	36	0	0
21	NN	男	M	22	0Y-10M-24D	2018.7.30	2018.8.3	5	99	7	1.69697
22	NN	女	F	-	1Y-5M-15D	2018.8.22	2018.8.23	2	15	11	17.6
23	NN	男	M	5.9	0Y-5M-12D	2018.3.13	2018.3.17	5	95	0	0
24	NN	男	M	-	0Y-8M-18D	2017.9.19	2017.9.19	1	20	65	78
25	NN	男	M	49.5	12Y-1M-0D	2018.3.26	2018.3.29	4	62	66	25.5484		20180323-20180406	history of intermittent seizure for 8 years	视频脑电图(3.26)：异常儿童脑电图：痫样放电（多灶性：头前部尤著）
26	NN	女	F	21	8Y-0M-0D	2018.8.15	2018.8.16	2	39	2	1.23077
27	NN	男	M	-	13Y-0M-0D	2017.10.30	2017.11.3	5	98	0	0
28	NN	女	F	6.5	0Y-5M-13D	2018.7.30	2018.7.31	2	32	23	17.25
29	NN	男	M	-	1Y-10M-0D	2018.6.25	2018.7.4	10	188	61	7.78723
30	NN	女	F	8.5	0Y-4M-24D	2018.3.13	2018.3.20	8	154	11	1.71429
31	NN	男	M	14	3Y-2M-0D	2018.3.15	2018.3.17	3	66	16	5.81818
32	NN	男	M	48	12Y-0M-0D	2018.8.15	2018.8.18	4	72	1	0.333333
33	NN	男	M	52	6Y-0M-0D	2018.8.16	2018.8.17	2	28	0	0
34	NN	女	F	8	0Y-7M-1D	2018.9.3	2018.9.4	2	39	15	9.23077
